# Supplementary material for: Vaccine targeting to mucosal lymphoid tissues promotes humoral immunity in the gastrointestinal tract
Source: Sci Adv. 2024 May 29;10(22):eadn7786. doi: 10.1126/sciadv.adn7786 (PMC11135404; doi:10.1126/sciadv.adn7786)
Supplement: Supplementary file 2 — Data S1 [file sciadv.adn7786_data_s1.zip]

Archive with 1 entries (1 files):
- adn7786_data_S1.xlsx
