# Supplementary material for: Vaccine targeting to mucosal lymphoid tissues promotes humoral immunity in the gastrointestinal tract
Source: Sci Adv. 2024 May 29;10(22):eadn7786. doi: 10.1126/sciadv.adn7786 (PMC11135404; doi:10.1126/sciadv.adn7786)
Supplement: Supplementary file 2 — Data S1 [file sciadv.adn7786_data_s1.zip › adn7786_data_S1.xlsx]

## Sheet: Figure1
B) SEC								C) DLS
	Normalized fluorescence								% Frequency (volume)
		eOD-Chol-NE			eOD-DSPE-NE			Diameter (nm)	eOD	Chol-NE	eOD-Chol-NE	eOD	DSPE-NE	eOD-DSPE-NE
Fraction	NE	eOD (conjugated)	eOD	NE	eOD (conjugated)	eOD		0.4	0	0	0	0	0	0
1	0.017	0.015	0.038	0.004	0.005	0.026		0.463	0	0	0	0	0	0
2	0.016	0.014	0.038	0.002	0.005	0.028		0.536	0	0	0	0	0	0
3	0.016	0.02	0.031	0.004	0.006	0.026		0.621	0	0	0	0	0	0
4	0.013	0.017	0.038	0.003	0.005	0.025		0.719	0	0	0	0	0	0
5	0.013	0.015	0.038	0.004	0.007	0.026		0.833	0	0	0	0	0	0
6	0.017	0.017	0.038	0.031	0.041	0.028		0.965	0	0	0	0	0	0
7	0.02	0.017	0.038	0.167	0.17	0.026		1.12	0	0	0	0	0	0
8	0.286	0.278	0.031	0.479	0.493	0.028		1.29	0	0	0	0	0	0
9	0.802	0.801	0.025	0.842	0.861	0.033		1.5	0	0	0	0	0	0
10	1	1	0.025	1	1	0.033		1.74	0	0	0	0	0	0
11	0.917	0.92	0.027	0.952	0.932	0.028		2.01	0	0	0	0	0	0
12	0.813	0.796	0.029	0.846	0.82	0.033		2.33	1.69	0	0	1.69	0	0
13	0.676	0.664	0.031	0.719	0.706	0.03		2.7	6.99	0	0	6.99	0	0
14	0.563	0.541	0.056	0.602	0.617	0.028		3.12	13.5	0	0	13.5	0	0
15	0.452	0.461	0.096	0.49	0.495	0.037		3.62	17.4	0	0	17.4	0	0
16	0.364	0.352	0.114	0.402	0.407	0.037		4.19	17.4	0	0	17.4	0	0
17	0.298	0.301	0.125	0.321	0.327	0.047		4.85	14.8	0	0	14.8	0	0
18	0.236	0.23	0.199	0.251	0.251	0.077		5.61	11.1	0	0	11.1	0	0
19	0.195	0.198	0.252	0.196	0.2	0.13		6.5	7.54	0.535	0	7.54	0.246	0
20	0.164	0.17	0.4	0.158	0.158	0.216		7.53	4.64	3.59	1.14	4.64	3.28	1.16
21	0.129	0.129	0.58	0.123	0.137	0.349		8.72	2.6	9.69	5.72	2.6	10.6	5.47
22	0.109	0.107	0.804	0.095	0.101	0.547		10.1	1.32	15.4	12.8	1.32	14.8	11.9
23	0.089	0.086	0.973	0.075	0.089	0.837		11.7	0.591	17.5	17.8	0.591	17.4	16.7
24	0.072	0.069	1	0.059	0.069	1		13.5	0.226	16.2	18.3	0.226	16.1	17.7
25	0.06	0.06	0.931	0.046	0.054	0.981		15.7	0.0684	13	15.5	0.0684	13	15.6
26	0.049	0.051	0.877	0.037	0.041	0.809		18.2	0.0142	9.43	11.4	0.0142	9.02	12
27	0.043	0.04	0.743	0.031	0.035	0.593		21	0.00142	6.26	7.6	0.00142	6.16	8.35
28	0.037	0.036	0.551	0.027	0.031	0.365		24.4	0	3.86	4.63	0	4	5.27
29	0.031	0.029	0.422	0.025	0.028	0.251		28.2	0	2.22	2.61	0	2.2	3.04
30	0.025	0.025	0.315	0.024	0.027	0.158		32.7	0	1.2	1.36	0	1.17	1.6
31	0.02	0.018	0.223	0.024	0.025	0.102		37.8	0	0.604	0.661	0	0.485	0.759
32	0.021	0.021	0.154	0.021	0.025	0.072		43.8	0	0.281	0.295	0	0.262	0.316
33	0.015	0.014	0.107	0.021	0.023	0.058		50.7	0	0.119	0.121	0	0.121	0.11
34	0.013	0.011	0.074	0.021	0.022	0.044		58.8	0	0.0445	0.0455	0	0.0389	0.0283
35	0.01	0.011	0.054	0.02	0.021	0.04		68.1	0	0.0136	0.0171	0	0.00396	0.00415
36	0.01	0.01	0.049	0.02	0.021	0.033		78.8	0	0.00297	0.00851	0	0	0
37	0.01	0.008	0.047	0.018	0.019	0.02		91.3	0	0.000587	0.00695	0	0	0
38	0.008	0.008	0.042	0.016	0.017	0.015		106	0	0	0	0	0	0
39	0.006	0.008	0.042	0.014	0.016	0.01		122	0	0	0	0	0	0
40	0.006	0.005	0.04	0.012	0.016	0.015		142	0	0	0	0	0	0
								164	0	0	0	0	0	0
								190	0	0	0	0	0	0
								220	0	0	0	0	0	0
								255	0	0	0	0	0	0
								295	0	0	0	0	0	0
								342	0	0	0	0	0	0
								396	0	0	0	0	0	0
								459	0	0	0	0	0	0
								531	0	0	0	0	0	0
								615	0	0	0	0	0	0
								712	0	0	0	0	0	0
								825	0	0	0	0	0	0
								955	0	0	0	0	0	0
								1110	0	0	0	0	0	0
								1280	0	0	0	0	0	0
								1480	0	0	0	0	0	0
								1720	0	0	0	0	0	0
								1990	0	0	0	0	0	0
								2300	0	0	0	0	0	0
								2670	0	0	0	0	0	0
								3090	0	0	0	0	0	0
								3580	0	0	0	0	0	0
								4150	0	0	0	0	0	0
								4800	0	0	0	0	0	0
								5560	0	0	0	0	0	0
								6440	0	0	0	0	0	0
								7460	0	0	0	0	0	0
								8630	0	0	0	0	0	0

## Sheet: Figure2
B, D and F
IVIS: Quantified eOD signal in different lymph nodes after i.v., s.c. and i.p. administration of vaccines
	Total Radiant Efficiency [p/s] / [µW/cm²]
	Popliteal LNs				Inguinal LNs				Mesenteric LNs				Mediastinal LNs				Axillary LNs
	eOD-Chol-NE	eOD-DSPE-NE	eOD/NE		eOD-Chol-NE	eOD-DSPE-NE	eOD/NE		eOD-Chol-NE	eOD-DSPE-NE	eOD/NE		eOD-Chol-NE	eOD-DSPE-NE	eOD/NE		eOD-Chol-NE	eOD-DSPE-NE	eOD/NE
B) i.v. injection	7010000	1690000	2950000		5220000	5430000	6460000		42300000	35500000	56400000		10700000	6140000	1100000		5220000	5190000	3280000
	1030000	1130000	3020000		3170000	3320000	6230000		17700000	21900000	75900000		394000	6540000	17800000		4590000	6450000	7380000
	4500000	968000	311000		9660000	3060000	5250000		329000	19700000	54000000		9880000	1170000	1790000		3980000	5010000	5340000
	5160000	1110000	308000		16500000	3190000	5480000		11600000	32100000	21000000		608000	109000	1300000		2900000	3270000	6550000
D) s.c. injection	4030000	3670000	4020000		556000000	593000000	13500000		25800000	16000000	43400000		2570000	984000	2060000		445000000	215000000	9650000
	3960000	2990000	9290000		458000000	381000000	1350000		16000000	13900000	6080000		1930000	1460000	2780000		206000000	104000000	10100000
	2420000	1840000	1460000		382000000	19700000	52200000		18400000	9360000	6270000		1490000	114000	3650000		140000000	4380000	10000000
	2240000	864000	233000		182000000	101000000	92200000		12000000	16800000	1790000		1500000	389000	1410000		19800000	43700000	24000000
F) i.p. injection	2150000	2210000	2130000		4610000	4610000	3160000		514000000	137000000	44900000		88900000	127000000	50400000		5060000	5290000	3280000
	432000	1530000	1670000		2970000	2970000	2320000		319000000	54800000	49500000		49700000	131000000	69500000		8080000	6890000	5190000
	428000	1120000	1390000		1910000	1910000	3290000		233000000	13000000	25600000		181000000	36800000	142000000		6380000	3910000	6620000
	365000	1370000	912000		4160000	4160000	4810000		184000000	61700000	30600000		61100000	293000000	238000000		5420000	3090000	5990000
H and J
IVIS: Quantified NE and eOD signal in mesenteric LNs over time
		Total Radiant Efficiency [p/s] / [µW/cm²]
H) NE signal	Time (hours)	eOD-Chol-NE				eOD-DSPE-NE				eOD/NE
	0	0	0	0	0	0	0	0	0	0	0	0	0
	1	135000000	159000000	107000000	57800000	171000000	124000000	154000000	73400000	172000000	161000000	176000000	106000000
	3	84100000	70900000	108000000	91800000	63800000	118000000	162000000	74000000	77600000	56400000	82100000	53500000
	6	82000000	58200000	59200000	50300000	48600000	55000000	35900000	41600000	51000000	60800000	60600000	15700000
	24	28000000	33600000	14600000	20800000	25500000	28800000	25400000	2350000	30400000	30400000	40200000	32100000
	72	7880000	8570000	6320000	5430000	12400000	7870000	3780000	4840000	16800000	9500000	11100000	3720000
J) eOD signal	Time (hours)	eOD-Chol-NE				eOD-DSPE-NE				eOD/NE
	0	0	0	0	0	0	0	0	0	0	0	0	0
	1	180000000	165000000	173000000	94700000	224000000	114000000	185000000	120000000	232000000	159000000	208000000	275000000
	3	344000000	285000000	486000000	280000000	151000000	256000000	300000000	164000000	113000000	104000000	68000000	83000000
	6	348000000	200000000	242000000	166000000	153000000	119000000	87000000	52600000	63800000	66500000	68300000	36000000
	24	89100000	123000000	93700000	151000000	40700000	39800000	23600000	14700000	24700000	30000000	49000000	40600000
	72	13300000	15100000	12800000	12100000	17700000	14600000	5230000	14200000	22500000	18300000	11700000	13300000

## Sheet: Figure3
B and C - in vitro uptake
		75nM			15nM			3nM
B) % eOD+ (left)	eOD-Chol-NE	99.4	99.1	99.2	92.3	92.2	93.9	6.85	5.86	5.83
	eOD-DSPE-NE	2	2.2	2.1	0.94	0.81	0.84	0.43	0.41	0.46
	eOD/NE	1.7	1.7	1.8	0.8	0.8	0.76	0.35	0.43	0.39
B) % NE+ (right)	eOD-Chol-NE	0.12	0.18	0.16	0.07	0.04	0.03	0.01	0.02	0.01
	eOD-DSPE-NE	0.16	0.3	0.14	0.05	0.02	0.04	0	0.01	0.01
	eOD/NE	0.14	0.18	0.12	0.01	0.03	0.05	0.03	0	0.02
C) % eOD+/VRC01+	eOD-Chol-NE	99.2	99	99.2	93.8	92.2	92	7.5	6.25	6.16
	eOD-DSPE-NE	0.68	0.58	0.63	0.23	0.26	0.16	0.06	0.06	0.14
	eOD/NE	0.22	0.2	0.25	0.08	0.1	0.07	0.03	0.04	0.06
F, H and J - in vivo uptake
	% eOD+				% NE+
	eOD-Chol-NE	eOD-DSPE-NE	eOD/NE		eOD-Chol-NE	eOD-DSPE-NE	eOD/NE
F) Dendritic cells	5.6	2.2	1.3		3	2.1	1
	6.11	3	0.46		2.8	3.2	1.4
	4.56	2.1	0.25		4.2	1.9	3.2
	4.75	2.2	1.6		2.3	4.6	2.2
H) Macrophages	13.22	7.45	3.9		2.7	2.1	3
	13.6	6.2	0.3		2.8	2.2	1.11
	9.8	2.5	0.8		2.4	2.8	1.8
	9	4.5	2.2		2.3	1.8	2.4
J) B cells	4.74	2.43	0.8		0.48	0.44	0.84
	5.02	3.45	0.2		0.45	0.59	0.65
	3.67	1.21	0.39		0.6	0.37	0.38
	3.86	1.74	1.4		0.42	0.48	0.3

## Sheet: Figure4
	eOD-Chol-NE	eOD-DSPE-NE	eOD/NE	Naïve
B) %PD-1+ CXCR5+ TfH cells	2.19	1.5	1.5	0.05
	1.84	1.74	1.7	0.1
	2.18	1.83	1.32	0
	2.05	1.82	1.36	0.06
	1.95	1.88	1.19	0.05
D) % GC B cells	2.2	0.54	0.6	0.2
	1.6	0.57	0.42	0.11
	1.8	1.2	0.3	0.1
	1.03	0.72	0.6	0.02
	1.4	0.6	0.7	0.1
F) % eOD+ of GC B cells	11.6	0.53	0.08	0.01
	10.07	1.02	0.66	0.01
	4.54	0.1	0.21	0.01
	6	0.11	0.16	0.015
	7.02	0.2	0.01	0.01
H) % IgA+ of eOD+ GC B cells	12.3	2.27	0	0
	3.15	0	0	0
	18	0	0	0
	16.02	0	0	0
	11.03	0	0	0
I) eOD ELISA - serum IgG (log titers)
week	eOD-Chol-NE					eOD-DSPE-NE					eOD/NE
0	0	0	0	0	0	0	0	0	0	0	0	0	0	0	0
2	3.57266	3.58637	3.56887	3.52744	3.55573	2.59646	2.49697	3.06577	2.98106	2.59646	2.23842	0	0	0	0
4	3.96626	3.48175	3.68974	3.58959	3.73004	2.73312	2.89697	3.16577	2.90486	2.85836	2.17526	2.21107	2.16315	2.17908	2.16315
6	5.74043	5.57115	5.46038	5.75228	5.85238	5.90248	5.28258	5.88707	5.88707	5.48098	3.48329	4.3588	4.06432	4.63678	3.74092
8	5.20078	5.68926	5.38633	5.65228	5.56442	5.4287	5.01524	5.9087	5.26038	5.08388	3.20078	4.28258	4.32874	3.62152	3.23078
10	5.23043	5.42828	5.96038	5.79218	5.27942	5.30267	5.41425	5.26087	5.36893	5.13332	3.4023	3.85836	4.36432	3.73809	3.13094
12	5.46038	5.26087	5.48388	5.31524	5.74043	5.23043	5.40248	5.23043	5.27942	5.40248	3.73078	4.33005	4.11174	3.28445	3.23941
J) eOD ELISA - serum IgA (log titers)
week	eOD-Chol-NE					eOD-DSPE-NE					eOD/NE
0	0	0	0	0	0	0	0	0	0	0	0	0	0	0	0
2	0	0	0	0	0	0	0	0	0	0	0	0	0	0	0
4	0	0	0	0	0	0	0	0	0	0	0	0	0	0	0
6	3.55806	3.35363	3.30272	3.53609	3.9215	2.63674	2.60078	2.28258	2.34348	3.0465	0	0	0	0	0
8	3.25167	3.38865	3.43185	3.16919	3.26898	1.80979	1.71445	1.81136	1.71513	2.27534	0	0	0	0	0
10	3.63218	3.31204	3.49085	3.19537	3.05238	1.85238	1.72845	1.70461	1.85836	2.93312	0	0	0	0	0
12	3.81341	3.59205	3.84366	3.4819	3.77975	2.96036	2.3347	2.47074	2.23335	1.87518	0	0	0	0	0
K) eOD ELISA - fecal IgG (log titers)
week	eOD-Chol-NE					eOD-DSPE-NE					eOD/NE
0	0	0	0	0	0	0	0	0	0	0	0	0	0	0	0
2	0	0	0	0	0	0	0	0	0	0	0	0	0	0	0
4	0	0	0	0	0	0	0	0	0	0	0	0	0	0	0
6	2.44267	2.08386	2.10144	2.59103	2.44414	1.78382	1.80311	1.76801	1.77554	1.877	0	0	0	0	0
8	3.31112	2.58	2.16864	3.05729	2.51026	2.48117	2.11972	2.74331	2.44125	2.31656	0	0	0	0	0
10	2.02314	1.98038	2.09798	1.93478	2.0002	0	1.77381	0	0	2.18709	0	0	0	0	0
12	2.80486	2.00933	2.06811	2.73312	2.61067	0	1.80486	1.70461	0	2.28258	0	0	0	0	0
L) eOD ELISA - fecal IgA (log titers)
week	eOD-Chol-NE					eOD-DSPE-NE					eOD/NE
0	0	0	0	0	0	0	0	0	0	0	0	0	0	0	0
2	0	0	0	0	0	0	0	0	0	0	0	0	0	0	0
4	0	0	0	0	0	0	0	0	0	0	0	0	0	0	0
6	3.66716	3.57805	3.86101	3.72057	3.77636	2.57255	2.68092	2.34348	2.59444	2.68457	0	0	0	0	0
8	3.86932	3.7272	3.50548	3.57139	3.65264	2.10309	2.05341	2.4951	2.49002	2.24423	0	0	0	0	0
10	3.60068	3.58858	3.77358	3.81698	3.7	2.40984	2.68456	2.17364	2.17364	2.38758	0	0	0	0	0
12	3.33039	3.55341	3.63456	3.62007	3.69474	2.61186	3.09437	1.96036	2.34249	2.45716	0	0	0	0	0

## Sheet: Figure5
A) RBDJ WT- Serum IgG (log titers)						E) D614G - Serum IgG (log titers)						I) Omicron - Serum IgG (log titers)						M) PSVNT50-Serum-DG146 (log 10)
	RBDJ-Chol-NE	RBDJ-DSPE-NE	RBDJ/NE	Naïve			RBDJ-Chol-NE	RBDJ-DSPE-NE	RBDJ/NE	Naïve			RBDJ-Chol-NE	RBDJ-DSPE-NE	RBDJ/NE	Naïve			RBDJ-Chol-NE	RBDJ-DSPE-NE	RBDJ/NE
	5.39186	5.30264	0	0			5.85741	5.1782	3.39897	0			5.66136	5.1782	0	0			3.91819	2.76716	1.09482
	5.25802	4.61566	3.45247	0			5.88849	5.84344	3.49591	0			5.61584	5.84344	0	0			4.14417	3.41414	1.61077
	5.25886	4.6028	3.27044	0			5.89798	5.303	3.48328	0			5.2031	5.303	2.16963	0			4.0604	3.60347	1.32222
	5.24103	4.65138	2.92527	0			5.89174	5.28536	2.80778	0			5.29081	5.28536	1.9476	0			4.70659	2.64048	1.61077
	5.42495	5.01917	2.27727	0			5.84015	5.81145	2.60875	0			5.22685	5.81145	1.80045	0			4.05561	2.05918	1.32222
B) RBDJ WT- Serum IgA (log titers)						F) D614G - Serum IgA (log titers)						J) Omicron - Serum IgA (log titers)						N) PSVNT50-Feces-DG146 (log 10)
	RBDJ-Chol-NE	RBDJ-DSPE-NE	RBDJ/NE	Naïve			RBDJ-Chol-NE	RBDJ-DSPE-NE	RBDJ/NE	Naïve			RBDJ-Chol-NE	RBDJ-DSPE-NE	RBDJ/NE	Naïve			RBDJ-Chol-NE	RBDJ-DSPE-NE	RBDJ/NE
	3.69941	3.01682	0	0			3.9757	0	0	0			3.07645	0	0	0			1.7129	1.09096	0.706547
	3.74026	2.03379	0	0			4.06604	0	0	0			3.60438	0	0	0			1.90897	0.571126	0.784046
	3.86206	1.86114	0	0			3.96492	2.60896	0	0			2.44561	0	0	0			1.80496	0.671821	0.411477
	3.95333	2.83327	0	0			4.0169	0	0	0			3.12111	0	0	0			1.90493	0.188084	0.41185
	4.29116	2.96992	0	0			3.73218	2.43613	0	0			3.0901	0	0	0			1.73838	0.906281	0.729165
C) RBDJ WT-Fecal IgG (log titers)						G) D614G-Fecal IgG (log titers)						K) Omicron - Fecal IgG (log titers)
	RBDJ-Chol-NE	RBDJ-DSPE-NE	RBDJ/NE	Naïve			RBDJ-Chol-NE	RBDJ-DSPE-NE	RBDJ/NE	Naïve			RBDJ-Chol-NE	RBDJ-DSPE-NE	RBDJ/NE	Naïve
	1.47903	0	0	0			2.14884	0	0	0			1.18539	0	0	0
	1.31544	0	0	0			2.47758	0	0	0			1.677	0	0	0
	1.8044	0	0	0			1.86603	0	0	0			1.23019	0	0	0
	2.12754	0	0	0			2.1127	0	0	0			1.18749	0	0	0
	1.93257	0	0	0			2.02726	0	0	0			1.41543	0	0	0
C) RBDJ WT-Fecal IgA (log titers)						H) D614G-Fecal IgA (log titers)						L) Omicron - Fecal IgA (log titers)
	RBDJ-Chol-NE	RBDJ-DSPE-NE	RBDJ/NE	Naïve			RBDJ-Chol-NE	RBDJ-DSPE-NE	RBDJ/NE	Naïve			RBDJ-Chol-NE	RBDJ-DSPE-NE	RBDJ/NE	Naïve
	3.63178	2.57785	0	0			3.63592	2.71547	0	0			3.1272	2.5773	0	0
	3.91601	2.6204	0	0			4.06949	2.65241	0	0			3.60195	2.57044	0	0
	3.4121	1.71138	0	0			3.59731	2.15428	0	0			3.02935	2.33074	0	0
	3.56588	1.72793	0	0			3.77354	2.09327	0	0			3.0911	2.16562	0	0
	3.29712	1.9595	0	0			3.56038	2.16258	0	0			3.26982	2.62282	0	0

## Sheet: S. Figure1
	B) Absorbance curve
	Wavelength (nm)	Absorbance
		eOD	DBCO-PEG12-eOD
	240	0.889656	0.966826
	250	0.504521	0.615891
	260	0.669396	0.661671
	270	0.916281	0.864355
	280	1	1
	290	0.714459	0.883043
	300	0.12209	0.380722
	310	0.0202178	0.331243
	320	0.0126006	0.0541202
	330	0.0108208	0.0154271
	340	0.00704777	0.0101593
	350	0.00619349	0.00727455
	360	0.00441375	0.00664744
	370	0.00291877	0.0053932
	380	0.00078309	0.00514236
	390	0.00014238	0.00420168
	400	-0.0003559	0.00326101
	410	-0.0009255	0.00326101
	420	-0.0017085	0.00307287
	430	-0.0022781	0.00257118
	440	-0.0025628	0.00225762
	450	-0.0032035	0.00206948
	460	-0.0035595	0.00175593
	470	-0.0033459	0.00137966
	480	-0.004129	0.00137966
	490	-0.0044138	0.00137966
	500	-0.0049121	0.00137966
	510	-0.0034883	0.00043898
	520	-0.0039866	0.00075254
	530	-0.0051256	0.00100339
	540	-0.0047697	0.00062712
	550	-0.0049833	0
	560	-0.005268	0.00050169
	570	-0.0045561	-0.0003763
	580	-0.0051256	-0.0005017
	590	-0.0071901	0.00137966
	600	-0.0031323	0.00100339
	610	-0.005268	0.00137966
	620	-0.0042002	0.00094067
	630	-0.0038442	0.0005644
	640	-0.0054816	0.00031356
	650	-0.0046273	-0.0014424
	660	-0.0059087	0.00112881
	670	-0.004129	-0.0010034
	680	-0.0042002	0.00094067
	690	-0.0033459	0.00081525
	700	-0.0061223	-0.0011288

## Sheet: S. Figure2
	C) Absorbance curve (Chol-NE)				D) Absorbance curve (DSPE-NE)				E) SEC (Chol-NE)				F) SEC (DSPE-NE)				H) DLS
	Wavelength (nm)	Absorbance			Wavelength (nm)	Absorbance			Fraction	Normalized absorbance			Fraction	Normalized absorbance				% Frequency (volume)
		with 3M-052	without 3M-052			with 3M-052	without 3M-052			with 3M-052	without 3M-052			with 3M-052	without 3M-052		Diameter (nm)	eOD-Chol-NE	eOD-DSPE-NE
	240	3.2908	1		240	3.1233	1.042		1	0.008	0.006		1	0.004	0.003		0.4	0	0
	250	3.1432	0.5244		250	3.1245	0.5177		2	0.003	0.002		2	0.002	0.003		0.463	0	0
	260	1.3696	0.29635		260	1.3058	0.3096		3	0.002	0.002		3	0.002	0.002		0.536	0	0
	270	0.9548	0.193		270	0.9008	0.2028		4	0.001	0.003		4	0.003	0.003		0.621	0	0
	280	0.7238	0.15775		280	0.6761	0.167		5	0.002	0.002		5	0.001	0.002		0.719	0	0
	290	0.431	0.1339		290	0.3987	0.1408		6	0.002	0.002		6	0.002	0.002		0.833	0	0
	300	0.338	0.1057		300	0.3177	0.1014		7	0.011	0.011		7	0.011	0.011		0.965	0	0
	310	0.4226	0.0846		310	0.4133	0.0797		8	0.129	0.111		8	0.129	0.123		1.12	0	0
	320	0.4557	0.0686		320	0.4493	0.06558		9	0.541	0.543		9	0.581	0.583		1.29	0	0
	330	0.3908	0.0577		330	0.3653	0.0591		10	0.836	0.83		10	0.936	0.955		1.5	0	0
	340	0.0882	0.05115		340	0.0711	0.054		11	1	1		11	1	1		1.74	0	0
	350	0.0581	0.0438		350	0.0435	0.051		12	0.947	0.92		12	0.858	0.925		2.01	0	0
	360	0.0473	0.039		360	0.0353	0.045		13	0.814	0.8		13	0.707	0.764		2.33	0	0
	370	0.0393	0.03495		370	0.03	0.033		14	0.683	0.63		14	0.57	0.653		2.7	0	0
	380	0.036	0.03165		380	0.0272	0.0294		15	0.542	0.51		15	0.46	0.513		3.12	0	0
	390	0.0306	0.0286		390	0.0228	0.0282		16	0.447	0.41		16	0.358	0.402		3.62	0	0
	400	0.0271	0.02475		400	0.0205	0.021		17	0.354	0.34		17	0.299	0.332		4.19	0	0
	410	0.024	0.02265		410	0.0181	0.024		18	0.281	0.26		18	0.236	0.272		4.85	0	0
	420	0.0213	0.02125		420	0.016	0.0021		19	0.216	0.2		19	0.183	0.221		5.61	0	0
	430	0.0198	0.0193		430	0.015	0.002		20	0.171	0.14		20	0.15	0.171		6.5	0	0
	440	0.0183	0.01755		440	0.014	0.0022		21	0.148	0.137		21	0.123	0.141		7.53	0	0
	450	0.0176	0.01585		450	0.0134	0.0015		22	0.112	0.101		22	0.095	0.104		8.72	0	0.473
	460	0.0152	0.01535		460	0.0124	0.0024		23	0.09	0.089		23	0.075	0.092		10.1	1.57	2.62
	470	0.0133	0.01425		470	0.0104	0.0015		24	0.068	0.069		24	0.059	0.074		11.7	4.85	6.16
	480	0.0129	0.01295		480	0.0109	0.017		25	0.045	0.054		25	0.046	0.051		13.5	9.02	10.1
	490	0.0111	0.0125		490	0.0095	0.011		26	0.037	0.041		26	0.035	0.042		15.7	12.9	13.5
	500	0.0112	0.0115		500	0.0112	0.0177		27	0.031	0.035		27	0.03	0.033		18.2	15.5	15.4
	510	0.0119	0.01105		510	0.0101	0.019		28	0.024	0.027		28	0.022	0.027		21	16.2	15.5
	520	0.0088	0.01065		520	0.0084	0.0138		29	0.02	0.022		29	0.022	0.021		24.4	14.8	13.7
	530	0.0088	0.0088		530	0.008	0.0079		30	0.015	0.015		30	0.016	0.018		28.2	11.8	10.7
	540	0.0078	0.00875		540	0.0072	0.0083		31	0.01	0.01		31	0.01	0.012		32.7	7.88	7.02
	550	0.0067	0.0087		550	0.0072	0.0091		32	0.011	0.01		32	0.01	0.01		37.8	4.08	3.62
	560	0.0065	0.0074		560	0.0079	0.0085		33	0.012	0.01		33	0.01	0.01		43.8	1.29	1.17
	570	0.0063	0.00865		570	0.0044	0.008		34	0.01	0.011		34	0.011	0.015		50.7	0.00456	0.0403
	580	0.0075	0.0066		580	0.0067	0.0059		35	0.01	0.01		35	0.014	0.01		58.8	0	0
	590	0.0014	0.0072		590	0.0013	0.007		36	0.013	0.01		36	0.01	0.01		68.1	0	0
	600	0.0054	0.0074		600	0.0046	0.0071		37	0.011	0.012		37	0.01	0.013		78.8	0	0
	610	0.003	0.0052		610	0.0009	0.0043		38	0.01	0.01		38	0.011	0.01		91.3	0	0
	620	0.0037	0.0052		620	0.0046	0.008		39	0.008	0.011		39	0.01	0.01		106	0	0
	630	0.0041	0.00465		630	0.0022	0.0027		40	0.02	0.01		40	0.01	0.009		122	0	0
	640	0.004	0.00455		640	0.0032	0.0036										142	0	0
	650	0.0045	0.00385		650	0.0043	0.0037										164	0	0
	660	0.0035	0.00365		660	0.0013	0.004										190	0	0
	670	0.0029	0.00535		670	0.004	0.0032										220	0	0
	680	0.0022	0.00345		680	0.0013	0.00286										255	0	0
	690	0.0021	0.00375		690	0.0035	0.00482										295	0	0
	700	0.0032	0.00345		700	0.0031	0.00406										342	0	0
																	396	0	0
																	459	0	0
																	531	0	0
																	615	0	0
																	712	0	0
																	825	0	0
																	955	0	0
																	1110	0	0
																	1280	0	0
																	1480	0	0
																	1720	0	0
																	1990	0	0
																	2300	0	0
																	2670	0	0
																	3090	0	0
																	3580	0	0
																	4150	0	0
																	4800	0	0
																	5560	0	0
																	6440	0	0
																	7460	0	0
																	8630	0	0

## Sheet: S. Figure3
B) SEC				C) IVIS
Fraction	Normalized fluorescence			Total Radiant Efficiency [p/s] / [µW/cm²]
	eOD-Cholesterol	eOD		eOD-Chol-NE	eOD-Cholesterol	Naïve
1	0.078	0.022		348000000	86000000	12500000
2	0.085	0.02		200000000	82900000	9000000
3	0.078	0.022		242000000	86100000	15000000
4	0.064	0.021		166000000	72700000	10600000
5	0.078	0.024
6	0.078	0.021
7	0.078	0.026
8	0.078	0.03
9	0.071	0.032
10	0.099	0.03
11	0.121	0.03
12	0.199	0.032
13	0.284	0.031
14	0.369	0.026
15	0.624	0.033
16	0.78	0.032
17	1	0.054
18	0.965	0.086
19	0.837	0.139
20	0.652	0.208
21	0.405	0.342
22	0.298	0.551
23	0.156	0.842
24	0.085	1
25	0.078	0.978
26	0.085	0.81
27	0.071	0.588
28	0.078	0.372
29	0.085	0.26
30	0.078	0.146
31	0.078	0.104
31	0.085	0.08
33	0.078	0.054
34	0.085	0.045
35	0.071	0.036
36	0.078	0.028

## Sheet: S. Figure4
B) % eOD+ VRC01+ splenocytes (FBS free RPMI medium)
	75nM			15nM			3nM
eOD-Chol-NE	99.5	99.2	99.2	99.2	99.2	99.1	97.7	96.8	97.4
eOD-DSPE-NE	2.19	1.9	2.2	0.81	0.89	0.96	0.58	0.45	0.37
eOD/NE	0.19	0.22	0.15	0.077	0.076	0.081	0.048	0.047	0.026

## Sheet: S. Figure 5
C) eOD/NE uptake by T cells
% eOD+				% NE+
eOD-Chol-NE	eOD-DSPE-NE	eOD/NE		eOD-Chol-NE	eOD-DSPE-NE	eOD/NE
2.1	1.3	0.43		0.46	0.69	0.47
2.36	1.5	0.1		0.37	0.52	0.65
1.7	0.8	0.17		0.56	0.45	0.38
1.9	1.2	0.8		0.58	0.58	0.73

[truncated: 4 more sheets: S. Figure 7 , S. Figure 8, S. Figure 9, S. Figure 10]
